# Supplementary material for: PdCu@rGO-based Electrochemical Sensor for Rapid Detection of Catechol
Source: Sensors (Basel). 2026 Jun 3;26(11):3550. doi: 10.3390/s26113550 (PMC13258880; doi:10.3390/s26113550)
Supplement: Supplementary file 1 [file sensors-26-03550-s001.zip]

Archive with 1 entries (1 files):
- sensors-4331039-supplementary.pdf
